# Supplementary material for: The Temperature-Associated Effects of Rift Valley Fever Virus Infections in Mosquitoes and Climate-Driven Epidemics: A Review
Source: Viruses. 2025 Feb 1;17(2):217. doi: 10.3390/v17020217 (PMC11860320; doi:10.3390/v17020217)
Supplement: Supplementary file 1 [file viruses-17-00217-s001.zip]

Archive with 1 entries (1 files):
- viruses-3370592-supplementary-xml.pdf
